# Supplementary material for: Antioxidant Activity of a Sicilian Almond Skin Extract Using In Vitro and In Vivo Models
Source: Int J Mol Sci. 2023 Jul 28;24(15):12115. doi: 10.3390/ijms241512115 (PMC10418603; doi:10.3390/ijms241512115)
Supplement: Supplementary file 1 [file ijms-24-12115-s001.zip]

Archive with 1 entries (1 files):
- ijms-2414392-supplementary.pdf
